# Supplementary material for: Insult to Injury: Cross-Sectional Analysis of Preoperative Psychosocial Vulnerabilities in Adult Patients Undergoing Major Elective Cancer Surgery
Source: Cancers (Basel). 2025 Aug 30;17(17):2859. doi: 10.3390/cancers17172859 (PMC12427204; doi:10.3390/cancers17172859)
Supplement: Supplementary file 1 [file cancers-17-02859-s001.zip]

Archive with 2 entries (2 files):
- Cancers_SupplementalMethodsS1-S3_20250827.xlsx
- Cancers_SupplementalTables_20250827.pdf
