# Supplementary material for: Insult to Injury: Cross-Sectional Analysis of Preoperative Psychosocial Vulnerabilities in Adult Patients Undergoing Major Elective Cancer Surgery
Source: Cancers (Basel). 2025 Aug 30;17(17):2859. doi: 10.3390/cancers17172859 (PMC12427204; doi:10.3390/cancers17172859)
Supplement: Supplementary file 1 [file cancers-17-02859-s001.zip › Cancers_SupplementalMethodsS1-S3_20250827.xlsx]

## Sheet: Supplemental Methods S1
Supplemental Methods S1. Definitions for selected demographic variable categories.
Demographic	Categories	Definition
Marital status	Partnered	"Married" or "Member of an unmarried couple"
	Non-partnered	"Divorced" or "Widowed" or "Separated" or "Never married"
Education	< Four-year college degree	"Never attended" or "Some schooling" or "GED or equivalent" or "High school graduate" or "Some college, no degree" or "Associate degree" or "Licensed practice nurse" or "Trade School" or "Refused to answer" or "Don't know"
	≥ Four-year college degree	"Bachelor's degree" or "Master's degree" or "Doctoral degree" or "Professional school degree"
Employment status	Employed	"Employed"
	Not employed	"Unemployed" or "Disabled" or "Retired" or "Student" or "Keeping house" or "Only temporarily laid off" or "On sick or maternity leave" or "Other"
Primary insurance coverage	Government	"Medicare" or "Medicaid" or "Husky" or "Tricare"
	Private insurance	"Aetna" or "Anthem Blue Cross Blue Shield of Connecticut" or "Cigna" or "ConnectiCare" or "United Healthcare" or "Other"
	Uninsured	"Uninsured"
Socioeconomic status	< U.S. Federal Poverty Line	The Federal Poverty Line (FPL) was calculated based on the US Census Bureau 2024 Poverty Threshold, adjusted for family size, number of family members under 18, and the age of the householder.
	100–200% U.S. Federal Poverty Line
	≥ 200% U.S. Federal Poverty Line
	Unknown	"Would rather not say" or "Don't know"

## Sheet: Supplemental Methods S2
Supplemental Methods S2. The preoperative psychosocial screener is a comprehensive, patient-reported assessment tool covering 27 psychosocial domains. A portion of this study was adapted from the SEDOH-88, an 88-question survey across 31 socioecological determinants of health (SEDOH) domains developed by The Chu Lab at the University of Alabama at Birmingham [20]. This table details each psychoso…
Psychosocial Domain	Survey Instrument	Items	Variable Name	Code (Assigned Points)	Scoring System
Psychological Domains
Anxiety	General Anxiety Disorder-7 [61]	Feeling nervous, anxious, or on edge.	[anxiety_1]	1 - Not at all 2 - Several days 3 - More than half the days 4 - Nearly every day	1) [anxiety_1] + [anxiety_2] + [anxiety_3] + [anxiety_4] + [anxiety_5] + [anxiety_6] + [anxiety_7] 2) Subtract 7 from the total 3) Minimal anxiety = 0-4, mild anxiety = 5-9, moderate anxiety = 10-14, severe anxiety = 15-21 4) Assign 0 points for minimal anxiety, 1 point for mild anxiety, 2 points for moderate anxiety, 3 points for severe anxiety
		Not being able to stop or control worrying.	[anxiety_2]
		Worrying too much about different things.	[anxiety_3]
		Trouble relaxing.	[anxiety_4]
		Being so restless that it is hard to sit still.	[anxiety_5]
		Becoming easily annoyed or irritable.	[anxiety_6]
		Feeling afraid, as if something awful might happen.	[anxiety_7]
		If you checked any anxiety problems above, how difficult have they made it for you to do your work, take care of things at home, or get along with other people?	[anxiety_overall]	0 - Not difficult at all 1 - Somehwat difficult 2 - Very difficult 3 - Extremely difficult	1) Assign 3 points for [anxiety_overall] = "extremely difficult" 2) Assign 2 points for [anxiety_overall] = "very difficult" 3) Assign 1 point for [anxiety_overall] = "somewhat difficult" 4) Assign 0 points for [anxiety_overall] = "not difficult at all"
Depression	Patient Health Questionnaire-9 [62]	Little interest or pleasure in doing things?	[mental_risk_1]	1 - Not at all 2 - Several days 3 - More than half the days 4 - Nearly every day	1) [mental_risk_1] + [mental_risk_2] + [mental_risk_3] + [mental_risk_4] + [mental_risk_5] + [mental_risk_6] + [mental_risk_7] + [mental_risk_8] + [mental_risk_9] 2) Subtract 9 from the total 3) Minimal or no depression = 0-4, mild depression = 5-9, moderate depression = 10-14, moderately severe depression = 15-19, severe depression = 20-27 4) Assign 0 points for minimal or no depression, 1 point…
		Feeling down, depressed, or hopeless?	[mental_risk_2]
		Trouble falling or staying asleep, or sleeping too much?	[mental_risk_3]
		Feeling tired or having little energy?	[mental_risk_4]
		Poor appetite or overeating?	[mental_risk_5]
		Feeling bad about yourself -- or that you are a failure or have let yourself or your family down?	[mental_risk_6]
		Trouble concentrating on things, such as reading the newspaper or watching television?	[mental_risk_7]
		Moving or speaking so slowly that other people could have noticed? Or the opposite -- being so fidgety or restless that you have been moving around a lot more than usual?	[mental_risk_8]
		Thoughts that you would be better off dead or of hurting yourself in some way? (i.e., suicidal ideation)	[mental_risk_9]
		If you checked any depression problems above, how difficult have they made it for you to do your work, take care of things at home, or get along with other people?	[depression_overall]	0 - Not difficult at all 1 - Somehwat difficult 2 - Very difficult 3 - Extremely difficult	1) Assign 3 points for [depression_overall] = "extremely difficult" 2) Assign 2 points for [depression_overall] = "very difficult" 3) Assign 1 point for [depression_overall] = "somewhat difficult" 4) Assign 0 points for [depression_overall] = "not difficult at all"
Spirituality	Brief Multidimensional Measure of Religiousness/Spirituality [63]	Do you consider yourself a spiritual or religious person?	[spiritual_binary]	0 - Yes 1 - No	1) Assign 2 points if [wellbeing_faith] = Not at all, 1 point if [wellbeing_faith] = Somewhat, refused to answer, or don't know, 0 points if [wellbeing_faith] = A lot 2) Assign 1 point if [wellbeing_faith] = A lot but [spiritual_binary] = 1
		To what extent does faith contribute to your wellbeing?	[wellbeing_faith]	0 - A lot 1 - Somewhat, refuse to answer, or don't know 2 - Not at all
Resilience	Brief Resilience Scale [64]	I tend to bounce back quickly after hard times.	[brs_1]	1 - Strongly Disagree 2 - Disagree 3 - Neutral 4 - Agree 5 - Strongly Agree	1) [brs_1] + [brs_2] + [brs_3] + [brs_4] + [brs_5] + [brs_6] 2) Divide by 6 3) Low resilience: mean score = 1.00–2.99, medium resilience: mean score = 3.00–4.30, high resilience: mean score = 4.31–5.00 4) Assign 2 points for low resilience, 1 point for medium resilience, and 0 points for high resilience
		I have a hard time making it through stressful events.	[brs_2]	1 - Strongly Agree 2 - Agree 3 - Neutral 4 - Disagree 5 - Strongly Disagree
		It does not take me long to recover from a stressful event.	[brs_3]	1 - Strongly Disagree 2 - Disagree 3 - Neutral 4 - Agree 5 - Strongly Agree
		It is hard for me to snap back when something bad happens.	[brs_4]	1 - Strongly Agree 2 - Agree 3 - Neutral 4 - Disagree 5 - Strongly Disagree
		I usually come through difficult times with little trouble.	[brs_5]	1 - Strongly Disagree 2 - Disagree 3 - Neutral 4 - Agree 5 - Strongly Agree
		I tend to take a long time to get over set-backs in my life.	[brs_6]	1 - Strongly Agree 2 - Agree 3 - Neutral 4 - Disagree 5 - Strongly Disagree
Resourcefulness	General Self-Efficacy Scale [65]	Over the past two weeks, how often did you get the social and emotional support you needed?	[resourcefulness_1]	1 - Never 2 - Rarely 3 - Sometimes 4 - Usually 5 - Always	1) [resourcefulness_1] + [resourcefulness_2] + [resourcefulness_3] + [resourcefulness_4] + [resourcefulness_5] 2) Divide by 25 3) Multiple by 100 4) Low resourcefulness = <33, medium resourcefulness = 33-66, high resourcefulness = >66 3) Assign 2 points for low resourcefulness, 1 point for medium resourcefulness, 0 points for high resourcefulness
		On the scale below, how likely do you think you will be able to return to your usual activities (work, school, independent living) in the next year?	[resourcefulness_2]	1 - Very unlikely 2 - Unlikely 3 - Neutral 4 - Likely 5 - Very likely
		On the scale below, how likely do you think you will be able to manage any financial challenges of your diagnosis with the resources you have or can easily obtain?	[resourcefulness_3]	1 - Very unlikely 2 - Unlikely 3 - Neutral 4 - Likely 5 - Very likely
		On the scale below, how likely do you think you will be able to manage any at-home, minor complications of your diagnosis with the resources you have or can easily obtain?	[resourcefulness_4]	1 - Very unlikely 2 - Unlikely 3 - Neutral 4 - Likely 5 - Very likely
		On the scale below, how likely do you think you will be able to manage potential unexpected visits to the clinic to manage a problem that would otherwise require re-hospitalization?	[resourcefulness_5]	1 - Very unlikely 2 - Unlikely 3 - Neutral 4 - Likely 5 - Very likely
Anger	The Multidimensional Anger Inventory [66]	Do you frequently feel angry over little things?	[anger]	0 - No 1 - Yes	1) [anger] + [anger_2] + [anger_3] 2) Divide by 3 3) Assign 0 points if total score is < 1, 1 point for a total score = 1
		If someone annoys you, do you regularly let them know?	[anger_2]	0 - No 1 - Yes
		Do you often feel annoyed about habits other people have?	[anger_3]	0 - No 1 - Yes
Alcohol use	Alcohol Use Disorders Identification Test -Consumption [67]	How often do you have a drink containing alcohol in the past year?	[alcohol_use_1]	0 - Never 1 - Monthly or less 2 - 2-4 times per month 3 - 2-3 times per week 4 - 4 or more times per month	1) [alcohol_use_1] + [alcohol_use_2] + [alcohol_use_3] 2) For men, assign 1 point if total score is 4 or more 3) For women, assign 1 point if total score is 3 or more
		How many standard drinks containing alcohol do you have on a typical day when you are drinking in the past year?	[alcohol_use_2]	0 - 0 0 - 1 or 2 1 - 3 or 4 2 - 5 or 6 3 - 7 or 9 4 - 10 or more
		How often do you have six or more drinks on one occasion in the past year?	[alcohol_use_3]	0 - Never 1 - Less than monthly 2 - Monthly 3 - Weekly 4 - Daily (or almost daily)
Tobacco use	Population Assessment of Tobacco and Health Study Wave 1 [68]	Smoking history	[smoking_history]	0 - Never 1 - Former 2 - Current	1) Assign 2 points for [smoking_history] = "Current" 2) Assign 1 point for [smoking_history] = "Former" 3) Assign 0 points for [smoking_history] = "Never'
Marijuana use	International Cannabis Policy Study Survey, Wave 6 [69]	Do you consume marijuana?	[marijuana_2]	0 - No 1 - Yes	1) Assign 1 point for [marijuana_2] = "Yes" 2) Assign 0 points for [marijuana_2] = "No"
History of substance use	Drug Abuse Screening Test [70]	Do you have a history of addiction (including treatment history, withdrawal symptoms, or being told by a professional to cut back) with a known addictive substances including tobacco, alcohol, recreational drugs, cocaine, heroin, prescription pain medications, or compulsive eating?	[history_of_addiction]	0 - No 1 - Yes	1) Assign 1 point for [history_of_addiction] = "Yes" 2) Assign 0 points for [history_of_addiction] = "No"
Social Domains
Food insecurity	Hunger Vital Sign [71]	Within the past 12 months, you worried that your food would run out before you got money to buy more?	[food_insecurity_1]	0 - Never true 1 - Sometimes true 2 - Often true	1) Assign points based on total score of [food_insecurity_1] + [food_insecurity_2] 2) Assign 2 points if [food_insecurity_1] + [food_insecurity_2] = 0 but [unable_to_access_1] = Checked
		Within the past 12 months, the food you bought just did not last and you did not have money to get more	[food_insecurity_2]	0 - Never true 1 - Sometimes true 2 - Often true
	The Protocol for Responding to and Assessing Patient Assets, Risks, and Experiences (PRAPARE) [72]	In the past year, have you or any family members you live with been unable to get any of the following when it was really needed? (Check all the apply)	[unable_to_access_1] (Food)	0 - Not checked 1 - Checked
Transportation needs	PRAPARE	Within the past 12 months, has a lack of transportation kept you from medical appointments?	[transportation_issues 1]	0 - No 2 - Yes	1) Assign 0 points if [transportation_issues_3] = 1 (No) 2) Assign 1 point if [transportation_issues_4] = 1 (Unsure or don't know) 3) Assign 2 points if [transportation_issues_1] = 1 or [transportation_issues_2] = 1 (max score = 4) 4) Assign 2 points if [transportation_issues_3] = 1 but [unable_to_access_7] = Checked
		Within the past 12 months, has a lack of transportation kept you from doing things needed for daily living?	[transportation_issues 2]	0 - No 2 - Yes
		In the past year, have you or any family members you live with been unable to get any of the following when it was really needed? (Check all the apply)	[unable_to_access_7] (Transportation)	0 - Not checked 1 - Checked
Housing instability	Accountable Health Communities (AHC) Health‑Related Social Needs (HRSN) Screening Tool [73]	What is your housing situation today?	[current_housing_status]	0 - I have housing 1 - Choose not to answer 2 - I do not have housing	1) [current_housing_status] + [safety_in_home] + [housing_security] + [housing_instability] (max score = 7) 2) Assign 4 points if total score = 7, assign 3 points if total score = 5-6, assign 2 points if total score = 3-4, assign 1 point if total score = 1-2, assign 0 points if total score = 0
		Do you feel physically and emotionally safe where you currently live?	[safety_in_home]	0 - Yes 1 - Unsure 2 - No
		Are you worried about losing your housing?	[housing_security]	0 - No 1 - Unsure 2 - Yes
		Think about the place you live. Do you have problems with any of the following?	[housing_instability_1] (Bug infestation) [housing_instability_2] (Mold) [housing_instability_3] (Lead paint or pipes) [housing_instability_4] (Inadequate heat) [housing_instability_5] (Oven or stove not working) [housing_instability_6] (No smoke detectors or not working) [housing_instability_7] (Water leaks)	0 - None [housing_instability_8] 1 - If at least one is checked (other than [housing_instability_8])
Utility difficulities	AHC HRSN Screening Tool	In the past 12 months, has the electric, gas, oil, or water company threatened to shut off services in your home?	[utility_needs]	0 - No 1- Yes	1) [utility_needs] + [internet_access] + [nearby_internet_access] + [using_internet] (max score = 4) 2) If [utility_needs] + [internet_access] + [nearby_internet_access] + [using_internet] = 0 then [unable_to_accces_3] + [unable_to_access_6] (max score = 2)
		Do you have access to a device (computer, tablet, phone etc.) with internet connection in your household?	[internet_access]	0 - Yes 1 - No or Unsure
		If there is no device with internet access in your home, do you have easy access to a public or shared device with internet access (ex. library or work with computer/internet access)?	[nearby_internet_access]	0 - Yes 1 - No or Unsure
		How confident are you using a device (smart phone, tablet, computer etc.) to access the internet	[using_internet]	0 - Somewhat, quite a bit, or extremely confident 1 - Not at all or a little bit confident
		In the past year, have you or any family members you live with been unable to get any of the following when it was really needed? (Check all the apply)	[unable_to_access_3] (Utilities) [unable_to_access_6] (Phone)	0 - None [unable_to_access_9] 1 - Checked (If at least one is checked (other than [unable_to_access_9])
Intimate partner violence	PRAPARE	Within the last year, have you been emotionally abused or physically hurt by a partner or ex-partner?	[intimate_partner]	0 - No 2 - Yes	1) Assign 2 points for [intimate_partner] = "Yes" 2) Assign 0 points for [intimate_partner]] = "No"
Limited social support	Modified Medical Outcomes Study Social Support Survey [74]	If you needed it, how often is someone available to take you to the doctor?	[support_for_visit]	1 - None of the time 2 - A little of the time 3 - Some of the time 4 - Most of the time 5 - All of the time	1) [support_for_visit] + [support_for_problems] + [support_for_love] + [support_for_confined] + [support_for_chores] + [support_for_meals] + [support_for_socializing] + [support_for_personal] 2) Divide by 40 3) Multiply by 100 4) Limited support: <33; Moderate support: 33-66; High support: >66 5) Assign 2 points for limited support, 1 point for moderate support, 0 points for high support
		If you needed it, how often is someone available who understands your problems?	[support_for_problems]	1 - None of the time 2 - A little of the time 3 - Some of the time 4 - Most of the time 5 - All of the time
		If you needed it, how often is someone available to love and make you feel wanted?	[support_for_love]	1 - None of the time 2 - A little of the time 3 - Some of the time 4 - Most of the time 5 - All of the time
		If you needed it, how often is someone available to help if you were confined to a bed?	[support_if_confined]	1 - None of the time 2 - A little of the time 3 - Some of the time 4 - Most of the time 5 - All of the time
		If you needed it, how often is someone available to help with daily chores if you were sick?	[support_with_chores]	1 - None of the time 2 - A little of the time 3 - Some of the time 4 - Most of the time 5 - All of the time
		If you needed it, how often is someone available to prepare your meal if you were unable to do it yourself?	[support_with_meals]	1 - None of the time 2 - A little of the time 3 - Some of the time 4 - Most of the time 5 - All of the time
		If you needed it, how often is someone available to have a good time with?	[support_with_socializing]	1 - None of the time 2 - A little of the time 3 - Some of the time 4 - Most of the time 5 - All of the time
		If you needed it, how often is someone available to turn to for suggestions about how to deal with a personal problem?	[support_with_personal]	1 - None of the time 2 - A little of the time 3 - Some of the time 4 - Most of the time 5 - All of the time
Limited access to care	National Health Interview Survey [75]	Is there a place you USUALLY go to if you are sick and need health care?	[access_to_clinic]	0 - Yes, there is more than one place 1 - There is no place, refuse to answer, don't know	1) [access_to_clinic] + [type_of_clinic] + [appointment_ease] + [delayed_medical_care] + [unable_to_access_5] (max score = 6) 2) Assign 4 points if total score = 6, assign 3 points if total score = 5, assign 2 points if total score = 3-4, assign 1 point if total score = 1-2, assign 0 points if total score = 0
		What kind of place is it that you go to most often?	[type_of_clinic]	0 - A doctor's office, walk-in clinic, VA clinic, do not go to one place often 1 - Emergency room, refuse to answer, don't know
		How easy is it for you to make an appointment if you are sick and need health?	[appointment_ease]	0 - Very easy, easy, neither easy nor difficult 1 - Difficult, very difficult
		During the past 12 months have you delayed getting medical care because of the cost?	[delayed_medical_care]	0 - No 1 - Unsure 2 - Yes
		In the past year, have you or any family members you live with been unable to get any of the following when it was really needed? (Check all the apply)	[unable_to_access_5] (Medicine or any health care)	0 - Not checked 1 - Checked
Limited patient activation	Patient Activation Measure [76]	I am the person responsible for taking care of my health.	[indp_care]	1 - Strongly Disagree 2 - Disagree 3 - Agree or N/A 4 - Strongly agree	1) [indp_care] + [importance_care] + [confidence_in_prevention] + [knowledge_of_medicine] + [need_of_doc] + [comm_with_doc] + [med_adherence] + [knowledge_of_problem] + [knowledge_of_options] + [adherence_to_lifestyle] + [knowledge_of_prevention] + [new_problems_health] + [adherence_during_stress] 2) Divide by 52 3) Multiply by 100 4) Level 1: ≤47.0; Level 2: 47.1–55.1; Level 3: 55.2–67.0; Level …
		Taking an active role in own health care is the most important thing that affects my health.	[importance_care]	1 - Strongly Disagree 2 - Disagree 3 - Agree or N/A 4 - Strongly agree
		I am confident that I can help prevent or reduce problems associated with my health.	[confidence_in_prevention]	1 - Strongly Disagree 2 - Disagree 3 - Agree or N/A 4 - Strongly agree
		I know what each of my prescribed medications do.	[knowledge_of_medicine]	1 - Strongly Disagree 2 - Disagree 3 - Agree or N/A 4 - Strongly agree
		I am confident that I can tell whether I need to go the doctor or whether I can take care of health problem myself.	[need_of_doc]	1 - Strongly Disagree 2 - Disagree 3 - Agree or N/A 4 - Strongly agree
		I am confident that I can tell a doctor concerns I have even when he or she does not ask.	[comm_with_doc]	1 - Strongly Disagree 2 - Disagree 3 - Agree or N/A 4 - Strongly agree
		I am confident that I can follow through on medical treatments I may need to do at home.	[med_adherence]	1 - Strongly Disagree 2 - Disagree 3 - Agree or N/A 4 - Strongly agree
		I understand my health problems and what causes them.	[knowledge_of_problem]	1 - Strongly Disagree 2 - Disagree 3 - Agree or N/A 4 - Strongly agree
		I know what treatments are available for my health problems.	[knowledge_of_options]	1 - Strongly Disagree 2 - Disagree 3 - Agree or N/A 4 - Strongly agree
		I have been able to maintain (keep up with) lifestyle changes, like eating right or exercising.	[adherence_to_lifestyle]	1 - Strongly Disagree 2 - Disagree 3 - Agree or N/A 4 - Strongly agree
		I know how to prevent the problems with my health.	[knowledge_of_prevention]	1 - Strongly Disagree 2 - Disagree 3 - Agree or N/A 4 - Strongly agree
		I am confident I can figure out solutions when new problems arise with my health.	[new_problems_health]	1 - Strongly Disagree 2 - Disagree 3 - Agree or N/A 4 - Strongly agree
		I am confident that I can maintain lifestyle changes, like eating right and exercising, even during times of stress.	[adherence_during_stress]	1 - Strongly Disagree 2 - Disagree 3 - Agree or N/A 4 - Strongly agree
Limited health literacy	Brief Health Literacy Screen [77]	How often do you have someone help you read the hospital materials?	[health_literacy_1]	1 - Always 2 - Often 3 - Sometimes 4 - Occasionally 5 - Never	1) [health_literacy_1] + [health_literacy_2] + [health_literacy_3] + [medical_forms] 2) Assign 2 points if total score = 4-12, 1 point if total score = 13-16, 0 points if total score = 17-20
		How often do you have problems learning about your medical condition because of difficulty understanding the written information?	[health_literacy_2]	1 - Always 2 - Often 3 - Sometimes 4 - Occasionally 5 - Never
		How often do you have a problem understanding what is told to you about your medical condition?	[health_literacy_3]	1 - Always 2 - Often 3 - Sometimes 4 - Occasionally 5 - Never
		How confident are you filling out medical forms by yourself?	[medical_forms]	1 - Not at all 2 - A little bit 3 - Somewhat 4 - Quite a bit 5 - Extremely
High perceived stress	Perceived Stress Scale - 4 item version [78]	In the past month, how often have you felt that you were UNABLE to control the important things in your life?	[control]	1 - Never 2 - Almost never 3 - Sometimes 4 - Fairly often 5 - Very often	1) [control] + [handle_problems] + [content_with_life] + [difficulties] 2) Divide by 20 3) Multiple by 100 4) Low stress: <33; Moderate stress: 33-66; High stress: >66 5) Assign 2 points if high stress, 1 point if moderate stress, 0 points for low stress
		In the past month, how often have you felt confident about your ability to handle your personal problems?	[handle_problems]	1 - Very often 2 - Fairly often 3 - Sometimes 4 - Almost never 5 - Never
		In the past month, how often have you felt that things were going your way?	[content_with_life]	1 - Very often 2 - Fairly often 3 - Sometimes 4 - Almost never 5 - Never
		In the past month, how often have you felt difficulties were piling up so high that you could not overcome them?	[difficulties]	1 - Never 2 - Almost never 3 - Sometimes 4 - Fairly often 5 - Very often
Limited community involvement	World Value Survey [79]	Religious establishment	[church]	0 - Active member 1 - Inactive member or not a member	1) Assign 1 point if the patient is not an active member of any community groups 2) Otherwise assign 0 points
		School	[school]	0 - Active member 1 - Inactive member or not a member
		Community service	[comm_service]	0 - Active member 1 - Inactive member or not a member
		Advocacy group	[adv_group]	0 - Active member 1 - Inactive member or not a member
		Political group	[pol_group]	0 - Active member 1 - Inactive member or not a member
		Gym	[gym]	0 - Active member 1 - Inactive member or not a member
		Neighborhood group	[neighborhood]	0 - Active member 1 - Inactive member or not a member
		Sports group	[sports]	0 - Active member 1 - Inactive member or not a member
		Other	[other]	0 - Active member 1 - Inactive member or not a member
Limited surgeon trust	Wake Forest Physician Trust Scale [80]	Sometimes your doctor cares more about what is convenient for him/her than about your medical need.	[doc_care]	1 - Strongly Disagree 2 - Disagree 3 - Neutral or Unsure 4 - Agree 5 - Strongly agree	1) [doc_care] + [doc_skills] + [doc_thorough] + [doc_interest] + [doc_attentive] + [doc_life] + [doc_trust] 2) Divide by 35 3) Multiply by 100 4) High trust: < 33; medium trust: 33-66; low trust: > 66 5) Assign 2 points for low trust, 1 point for medium trust, 0 points for high trust
		Your doctor’s medical skills are not as they should be.	[doc_skills]	1 - Strongly Disagree 2 - Disagree 3 - Neutral or Unsure 4 - Agree 5 - Strongly agree
		Your doctor is extremely thorough and careful.	[doc_thorough]	1 - Strongly Agree 2 - Agree 3 - Neutral or Unsure 4 - Disagree 5 - Strongly Disagree
		Your doctor only thinks about what is best for you.	[doc_interest]	1 - Strongly Agree 2 - Agree 3 - Neutral or Unsure 4 - Disagree 5 - Strongly Disagree
		Sometimes your doctor does not pay full attention to what you are trying to tell them.	[doc_attentive]	1 - Strongly Disagree 2 - Disagree 3 - Neutral or Unsure 4 - Agree 5 - Strongly agree
		You have no worries about putting your life in your doctor’s hands.	[doc_life]	1 - Strongly Agree 2 - Agree 3 - Neutral or Unsure 4 - Disagree 5 - Strongly Disagree
		All in all, you have complete trust in your doctor.	[doc_trust]	1 - Strongly Agree 2 - Agree 3 - Neutral or Unsure 4 - Disagree 5 - Strongly Disagree
Everyday discrimination	Everyday Discrimination Scale [81]	In your day to day life, you are treated with less courtesy than other people.	[courtesy]	0 - Never 1 - Less than once a year 2 - A few times a year 3 - A few times a month 4 - At least once a week 5 - Almost every day	1) [courtesy] + [respect] + [poor_service] + [intelligence] + [fear] + [distrust] + [superiority] + [insult] + [harrassment] +[stalking] 2) Divide by 50 3) Multiply by 100 4) High discrimination: >66; Moderate discrimination: 33-66; Low discrimination: <33 5) Assign 2 points for high discrimination, 1 point for moderate discrimination, 0 points for low discrimination
		In your day to day life, you are treated with less respect than other people.	[respect]	0 - Never 1 - Less than once a year 2 - A few times a year 3 - A few times a month 4 - At least once a week 5 - Almost every day
		In your day to day life, you receive poorer service than other people at restaurants or stores.	[poor_service]	0 - Never 1 - Less than once a year 2 - A few times a year 3 - A few times a month 4 - At least once a week 5 - Almost every day
		In your day to day life, people act as if they think you are not smart.	[intelligence]	0 - Never 1 - Less than once a year 2 - A few times a year 3 - A few times a month 4 - At least once a week 5 - Almost every day
		In your day to day life, people act as if they think you are dishonest.	[fear]	0 - Never 1 - Less than once a year 2 - A few times a year 3 - A few times a month 4 - At least once a week 5 - Almost every day
		In your day to day life, people act as if they think they are afraid of you.	[distrust]	0 - Never 1 - Less than once a year 2 - A few times a year 3 - A few times a month 4 - At least once a week 5 - Almost every day
		In your day to day life, people act as if they think they are better than you.	[superiority]	0 - Never 1 - Less than once a year 2 - A few times a year 3 - A few times a month 4 - At least once a week 5 - Almost every day
		In your day to day life, you are called names or insulted.	[insult]	0 - Never 1 - Less than once a year 2 - A few times a year 3 - A few times a month 4 - At least once a week 5 - Almost every day
		In your day to day life, you are threatened or harrassed.	[harrasment]	0 - Never 1 - Less than once a year 2 - A few times a year 3 - A few times a month 4 - At least once a week 5 - Almost every day
		In your day to day life, you are followed around in stores.	[stalking]	0 - Never 1 - Less than once a year 2 - A few times a year 3 - A few times a month 4 - At least once a week 5 - Almost every day
Lack of access to healthy foods	Multi-Ethnic Study of Atherosclerosis [82]	The fresh fruits and vegetables in my neighborhood are of high quality.	[food_quality]	1 - Strongly Agree 2 - Agree 3 - Neither Agree nor Disagree or Don't know/Not sure 4 - Disagree 5 - Strongly Disagree	1) [food_quality] + [food_quantity] + [diet_quality] 2) Low access: >10; Moderate access: 5-10; High access: <5 3) Assign 2 points for low access, 1 point for moderate access, 0 points for high access
		A large selection of fresh fruits and vegetables is available in my neighborhood.	[food_quantity]	1 - Strongly Agree 2 - Agree 3 - Neither Agree nor Disagree or Don't know/Not sure 4 - Disagree 5 - Strongly Disagree
		A large selection of low-fat products is available in my neighborhood.	[diet_quality]	1 - Strongly Agree 2 - Agree 3 - Neither Agree nor Disagree or Don't know/Not sure 4 - Disagree 5 - Strongly Disagree
Limited neighborhood recreation infrastructure	Neighborhood Environment Walkability Scale [83]	There are sidewalks on most of the streets in my neighborhood.	[street_sidewalks]	1 - Strongly Agree 2 - Somewhat Agree 3 - Don't know/Not sure or Does not apply to my neighborhood 4 - Somewhat Disagree 5 - Strongly Disagree	1) [street_sidewalks] + [bicycle] + [safety] + [commute] + [recreation] + [commute_2] 2) Divide by 30 3) Multiple by 100 4) Low infrastructure: ≥50; High infrastructure: <50 5) Assign 1 point for low infrastructure, 0 points for high infrastructure
		There are facilities to bicycle in or near my neighborhood, such as special lanes, separate paths or trails, shared use paths for cyclists and pedestrians.	[bicycle]	1 - Strongly Agree 2 - Somewhat Agree 3 - Don't know/Not sure or Does not apply to my neighborhood 4 - Somewhat Disagree 5 - Strongly Disagree
		The crime rate in my neighborhood makes it unsafe to go on walks at night.	[safety]	1 - Strongly Agree 2 - Somewhat Agree 3 - Don't know/Not sure or Does not apply to my neighborhood 4 - Somewhat Disagree 5 - Strongly Disagree
		Many shops, stores and other places to buy things I need are within easy walking distance of my home.	[commute]	1 - Strongly Agree 2 - Somewhat Agree 3 - Don't know/Not sure or Does not apply to my neighborhood 4 - Somewhat Disagree 5 - Strongly Disagree
		My neighborhood has several free or low cost recreation facilities (park, pools, playgrounds etc.).	[recreation]	1 - Strongly Agree 2 - Somewhat Agree 3 - Don't know/Not sure or Does not apply to my neighborhood 4 - Somewhat Disagree 5 - Strongly Disagree
		My home is within a 10-15 minute walk to a transit stop (bus, train etc.).	[commute_2]	1 - Strongly Agree 2 - Somewhat Agree 3 - Don't know/Not sure or Does not apply to my neighborhood 4 - Somewhat Disagree 5 - Strongly Disagree
Lack of community cohesion and informal social control	Collective Efficacy Scale [84]	My neighborhood is close knit.	[close_knit]	1 - Strongly Agree 2 - Agree 3 - Neither Agree nor Disagree or Don't know 4 - Disagree 5 - Strongly Disagree	1) [close_knit] + [helpfullness] + [getting_along] + [same_values] + [trust] + [neighborhood_resp1] + [neighborhood_resp2] + [neighborhood_resp3] + [neighborhood_resp4] + [neighborhood_resp5] 2) Divide by 50 3) Multiple by 100 4) Low cohesion: >66; Moderate cohesion: 33-66; High cohesion: <33 5) Assign 2 points for low cohesion, 1 point for moderate cohesion, 0 points for high cohesion
		People in my neighborhood are willing to help their neighbors.	[helpfullness]	1 - Strongly Agree 2 - Agree 3 - Neither Agree nor Disagree or Don't know 4 - Disagree 5 - Strongly Disagree
		People in my neighborhood generally don't get along with each other.	[getting_along]	1 - Strongly Disagree 2 - Disagree 3 - Neither Agree nor Disagree or Don't Know 4 - Agree 5 - Strongly agree
		People in my neighborhood do not share the same values.	[same_values]	1 - Strongly Disagree 2 - Disagree 3 - Neither Agree nor Disagree or Don't Know 4 - Agree 5 - Strongly agree
		People in my neighborhood can be trusted.	[trust]	1 - Strongly Agree 2 - Agree 3 - Neither Agree nor Disagree or Don't know 4 - Disagree 5 - Strongly Disagree
		If a group of neighborhood children were skipping school and hanging out on a street corner, how likely is that your neighbors would do something about it?	[neighborhood_resp1]	1 - Very likely 2 - Likely 3 - Neutral 4 - Unlikely 5 - Very unlikely
		If some children were spray- painting graffiti on a local building, how likely is it that your neighbors would do something about it?	[neighborhood_resp2]	1 - Very likely 2 - Likely 3 - Neutral 4 - Unlikely 5 - Very unlikely
		If a child was showing disrespect to an adult, how likely is it that people in your neighborhood would scold the child?	[neighborhood_resp3]	1 - Very likely 2 - Likely 3 - Neutral 4 - Unlikely 5 - Very unlikely
		If there was a fight in front of your house and someone was being beaten or threatened, how likely is it that your neighbors would break it up?	[neighborhood_resp4]	1 - Very likely 2 - Likely 3 - Neutral 4 - Unlikely 5 - Very unlikely
		Suppose that because of budget cuts the fire station closest to your home was going to be closed down by the city. How likely is it that neighborhood residents would organize to try to do something to keep the fire station open?	[neighborhood_resp5]	1 - Very likely 2 - Likely 3 - Neutral 4 - Unlikely 5 - Very unlikely
Other health-related social needs	PRAPARE	In the past year, have you or any family members you live with been unable to get any of the following when it was really needed? (Check all the apply)	[unable_to_access_2] (Clothing) [unable_to_access_4] (Childcare) [unable_to_access _8] (Other)	0 - None [unable_to_access_9] 1 - If at least one is checked (other than [unable_to_access_9])	1) Assign 1 point if [unable_to_access_2] = 1 or [unable_to_access_4] = 1 or [unable_to_access_8] = 1 2) Otherwise, assign 0 points
20. Smith B, Smith BP, Hollis RH, et al. Development of a comprehensive survey to assess key socioecological determinants of health. Surgery. Apr 2024;175(4):991-999. doi:10.1016/j.surg.2023.11.011
61. Spitzer, R.L.; Kroenke, K.; Williams, J.B.W.; Löwe, B. A Brief Measure for Assessing Generalized Anxiety Disorder: The GAD-7. Archives of Internal Medicine 2006, 166, 1092-1097, doi:10.1001/archinte.166.10.1092.
62. Kroenke, K.; Spitzer, R.L.; Williams, J.B. The PHQ-9: validity of a brief depression severity measure. J Gen Intern Med 2001, 16, 606-613, doi:10.1046/j.1525-1497.2001.016009606.x.
63. Fetzer, I.; National Institute on Aging Working, G. Multidimensional Measurement of Religiousness/Spirituality for Use in Health Research: A Report of the Fetzer Institute/National Institute on Aging Working Group, Reprinted edition; originally published 1999, reprinted October 2003. ed.; Fetzer Institute: Kalamazoo, MI, 2003.
64. Smith, B.W.; Dalen, J.; Wiggins, K.; Tooley, E.; Christopher, P.; Bernard, J. The brief resilience scale: Assessing the ability to bounce back. Int.J. Behav. Med. 2008, 15, 194-200, doi:10.1080/10705500802222972.
65. Bandura, A. Guide for constructing self-efficacy scales. In Self-Efficacy Beliefs of Adolescents, Pajares, F., Urdan, T., Eds.; Information Age Publishing: Greenwich, CT, 2006; Volume 5, pp. 307-337.
66. Siegel, J.M. The Multidimensional Anger Inventory. J Pers Soc Psychol 1986, 51, 191-200, doi:10.1037/0022-3514.51.1.191.
67. Bush, K.; Kivlahan, D.R.; McDonell, M.B.; Fihn, S.D.; Bradley, K.A. The AUDIT Alcohol Consumption Questions (AUDIT-C): An effective brief screening test for problem drinking. Archives of Internal Medicine 1998, 158, 1789-1795, doi:10.1001/archinte.158.16.1789.
68. Health, U.S.D.o.; Abuse, H.S.N.I.o.H.N.I.o.D.; Health, U.S.D.o.; Food, H.S.; Products, D.A.C.f.T. Population Assessment of Tobacco and Health (PATH) Study [United States] Public-Use Files. 2025, doi:10.3886/ICPSR36498.v23.
69. Hammond, D.; Goodman, S.; Wadsworth, E.; Rynard, V.; Boudreau, C.; Hall, W. Evaluating the impacts of cannabis legalization: The International Cannabis Policy Study. Int J Drug Policy 2020, 77, 102698, doi:10.1016/j.drugpo.2020.102698.
70. Bohn, M.J.; Babor, T.F.; Kranzler, H.R. Validity of the Drug Abuse Screening Test (DAST-10) in inpatient substance abusers: Problems of drug dependence. In Proceedings of the Proceedings of the 53rd Annual Scientific Meeting. Committee on Problems of Drug Dependence, Inc., Rockville, MD, 1991; p. 233.
71. Hager, E.R.; Quigg, A.M.; Black, M.M.; et al. Development and validity of a 2-item screen to identify families at risk for food insecurity. Pediatrics 2010, 126, e26-e32, doi:10.1542/peds.2009-3146.
72. PRAPARE® Implementation and Action Toolkit. Available online: https://prapare.org/prapare-toolkit/ (accessed on 17 August 2025).
73. Billioux, A.; Verlander, K.; Anthony, S.; Alley, D. Standardized Screening for Health-Related Social Needs in Clinical Settings: The Accountable Health Communities Screening Tool. NAM Perspectives 2017, doi:10.31478/201705b.
74. Moser, A.; Stuck, A.E.; Silliman, R.A.; Ganz, P.A.; Clough-Gorr, K.M. The eight-item modified Medical Outcomes Study Social Support Survey: Psychometric evaluation showed excellent performance. Journal of Clinical Epidemiology 2012, 65, 1107-1116, doi:10.1016/j.jclinepi.2012.04.007.
75. Office of Disease, P.; Health, P. National Health Interview Survey (NHIS). Available online: https://odphp.health.gov/healthypeople/objectives-and-data/data-sources-and-methods/data-sources/national-health-interview-survey-nhis (accessed on 17 August 2025).
76. Hibbard, J.H.; Stockard, J.; Mahoney, E.R.; Tusler, M. Development of the Patient Activation Measure (PAM): conceptualizing and measuring activation in patients and consumers. Health Serv Res 2004, 39, 1005-1026, doi:10.1111/j.1475-6773.2004.00269.x.
77. Baker, D.W.; Williams, M.V.; Parker, R.M.; Gazmararian, J.A.; Nurss, J. Development of a brief test to measure functional health literacy. Patient Educ Couns 1999, 38, 33-42, doi:10.1016/s0738-3991(98)00116-5.
78. Cohen, S.; Kamarck, T.; Mermelstein, R. A global measure of perceived stress. Journal of Health and Social Behavior 1983, 24, 385-396, doi:10.2307/2136404.
79. Haerpfer, C.; Inglehart, R.; Moreno, A.; Welzel, C.; Kizilova, K.; Diez-Medrano, J.; Lagos, M.; Norris, P.; Ponarin, E.; Puranen, B. World values survey: Round seven–Country-pooled Datafile version 5.0. Available online: https://www.worldvaluessurvey.org/WVSDocumentationWV7.jsp (accessed on 17 August 2025).
80. Hall, M.A.; Zheng, B.; Dugan, E.; Camacho, F.; Kidd, K.E.; Mishra, A.; Balkrishnan, R. Measuring patients' trust in their primary care providers. Med Care Res Rev 2002, 59, 293-318, doi:10.1177/1077558702059003004.
81. Williams, D.R.; Yan, Y.; Jackson, J.S.; Anderson, N.B. Racial Differences in Physical and Mental Health: Socio-economic Status, Stress and Discrimination. J Health Psychol 1997, 2, 335-351, doi:10.1177/135910539700200305.
82. Bild, D.E.; Bluemke, D.A.; Burke, G.L.; Detrano, R.; Diez Roux, A.V.; Folsom, A.R.; Greenland, P.; Jacob, D.R., Jr.; Kronmal, R.; Liu, K.; et al. Multi-Ethnic Study of Atherosclerosis: objectives and design. Am J Epidemiol 2002, 156, 871-881, doi:10.1093/aje/kwf113.
83. Saelens, B.E.; Sallis, J.F.; Black, J.B.; Chen, D. Neighborhood-based differences in physical activity: an environment scale evaluation. Am J Public Health 2003, 93, 1552-1558, doi:10.2105/ajph.93.9.1552.
84. Sampson, R.J.; Raudenbush, S.W.; Earls, F. Neighborhoods and violent crime: a multilevel study of collective efficacy. Science 1997, 277, 918-924, doi:10.1126/science.277.5328.918.

## Sheet: Supplemental Methods S3
Supplemental Methods S3. Operationalizing the individual psychosocial domains.
Psychosocial Domains	Definition
Psychological Domains
At least moderate anxiety	GAD-7 ≥ 10
At least moderate depression	PHQ-9 ≥ 10
Lack of spirituality or religion	Answering "not at all", "somewhat", "refuse to answer", or "don't know" with regards to what extent does faith contribute to your wellbeing or answering "a lot" and also answering "no" with regards to whether you consider yourself a spiritual or religious person
Low resilience	BRS < 3.00
Limited resourcefulness	Score ≤ 66
Anger	Answering “yes” on all three questions
High-risk alcohol use	Males: AUDIT-C ≥ 4; Females: AUDIT-C ≥ 3
History of tobacco use	Current or former use
History of marijuana use	Any use within the past year
History of substance use disorder	Any current or prior history
Social Domains
Food insecurity	Hungry Vital Sign ≥ "Sometimes True" on ≥ 1 question and/or reported on the HRSN multiple choice question
Transportation needs	Medical transportation needs and/or non-medical transportation needs and/or reported on the HRSN multiple choice question
Housing insecurity	Unhoused and/or worried about losing housing and/or any housing problems and/or feeling physically or emotionally unsafe
Utility difficulties	Any utility needs and/or unreliable internet access and/or reported on the HRSN multiple choice question
Intimate partner violence	Answering “yes” on the one-item question
Limited social support	Score < 33
Limited access to healthcare	Delayed medical care in the last year and/or difficulty visiting a healthcare provider if in need of care and/or reported on the HRSN multiple choice question
Low patient activation	Score ≤ 67.0
Limited health literacy	Score ≤ 12
High perceived stress	Score > 66
Limited community involvement	No involvement in community organizations
Limited surgeon trust	Score ≥ 33
Everyday discrimination	Score ≥ 33
Lack of access to healthy foods	Score > 10
Limited neighborhood recreation infrastructure	Score ≥ 50
Lack of community cohesion and informal social control	Score ≥ 33
Other health-related social needs	Answering “yes” to unable to access “clothing”, “childcare”, or “other”
